# Supplementary material for: Targeted Isolation of a Cytotoxic Cyclic Hexadepsipeptide from the Mesophotic Zone Sponge-Associated Fungus Cymostachys sp. NBUF082
Source: Mar Drugs. 2021 Oct 11;19(10):565. doi: 10.3390/md19100565 (PMC8540034; doi:10.3390/md19100565)
Supplement: Supplementary file 1 [file marinedrugs-19-00565-s001.zip]

Archive with 1 entries (1 files):
- marinedrugs-1397934-supplementary.pdf
